# Supplementary material for: Impaired sensory evidence accumulation and network function in Lewy body dementia
Source: Brain Commun. 2021 Aug 2;3(3):fcab089. doi: 10.1093/braincomms/fcab089 (PMC8361397; doi:10.1093/braincomms/fcab089)
Supplement: fcab089_Supplementary_Data [file fcab089_supplementary_data.zip]

Archive with 5 entries (5 files):
- Original Submission.pdf
- Original Submission-Authors_Response.pdf
- Original Submission-Decision Letter.pdf
- Revision 1 Decision Letter.pdf
- Supplementary_material.docx
